# Supplementary material for: Whole-Genome Sequence Analysis of Shiga Toxin-Producing Escherichia coli Isolated from Livestock Animals in Ghana
Source: Microorganisms. 2026 Jan 16;14(1):212. doi: 10.3390/microorganisms14010212 (PMC12844413; doi:10.3390/microorganisms14010212)
Supplement: Supplementary file 1 [file microorganisms-14-00212-s001.zip › Supplementary Table.xlsx]

## Sheet: Supplementary Table S1
Supplementary Table S1. Metadata of O38:H26 isolates used for phylogenetic analysis
Uberstrain	Sample ID/Assembly barcode	Source	Country	Year	ST	stx1C	stx2B	stx1 partial	stx2 partial
ESC_VA0849AA	ESC_BC9259AA_AS	Livestock	China	2019	10	1	0	0	0
ESC_VA0848AA	ESC_BC9261AA_AS	Livestock	China	2019	10	1	0	0	0
ESC_VA0864AA	ESC_BC9267AA_AS	Livestock	China	2019	10	1	0	0	0
ESC_VA1046AA	ESC_BC9276AA_AS	Livestock	China	2019	10	1	0	0	0
ESC_VA0902AA	ESC_BC9279AA_AS	Livestock	China	2019	10	1	0	0	0
ESC_VA0911AA	ESC_BC9286AA_AS	Livestock	China	2019	10	1	0	0	0
ESC_YA6029AA	ESC_CC3006AA_AS	Livestock	No data	2021	10	1	0	0	0
ESC_YA6067AA	ESC_CC3044AA_AS	Livestock	No data	2021	10	1	0	0	0
ESC_YA6079AA	ESC_CC3057AA_AS	Livestock	No data	2021	10	1	0	0	0
ESC_JB0366AA	ESC_NC7012AA_AS	Human	United Kingdom	2023	10	1	1	0	0
ESC_JB0428AA	ESC_NC7144AA_AS	Human	United Kingdom	2023	10	1	0	0	0
ESC_JB5862AA	ESC_OC2836AA_AS	Food	United Kingdom	2024	10	1	1	0	0
ESC_JB6541AA	ESC_OC3570AA_AS	Human	United Kingdom	2024	10	1	0	0	0
ESC_JB6569AA	ESC_OC3597AA_AS	Human	United Kingdom	2024	10	1	0	0	1
ESC_JB9754AA	ESC_OC6789AA_AS	Human	United Kingdom	2024	10	1	1	0	0
ESC_KB0148AA	ESC_OC7386AA_AS	Human	United Kingdom	2024	10	1	1	0	0
ESC_KB0715AA	ESC_OC7921AA_AS	Human	United Kingdom	2023	10	1	0	0	1
ESC_KB0754AA	ESC_OC7960AA_AS	Human	United Kingdom	2023	10	1	1	0	0
ESC_KB0990AA	ESC_OC8260AA_AS	Human	United Kingdom	2024	10	1	1	0	0
ESC_KB1010AA	ESC_OC8280AA_AS	Human	United Kingdom	2023	10	1	1	0	0
ESC_KB1815AA	ESC_OC9029AA_AS	Human	United Kingdom	2023	10	1	0	0	1
ESC_KB1928AA	ESC_OC9142AA_AS	Human	United Kingdom	2023	10	1	1	0	0
ESC_KB2156AA	ESC_OC9370AA_AS	Human	United Kingdom	2023	10	1	0	0	1
ESC_KB3007AA	ESC_PC0206AA_AS	Human	United Kingdom	2023	10	1	1	0	0
ESC_KB3387AA	ESC_PC0580AA_AS	Human	United Kingdom	2023	10	1	0	0	1
ESC_KB3796AA	ESC_PC0995AA_AS	Human	United Kingdom	2023	10	1	0	0	0
ESC_KB4025AA	ESC_PC1223AA_AS	Human	United Kingdom	2023	10	0	1	1	0
ESC_KB5458AA	ESC_PC2665AA_AS	Human	United Kingdom	2023	10	1	0	0	0
ESC_KB5501AA	ESC_PC2708AA_AS	Human	United Kingdom	2023	10	1	0	0	1
ESC_KB5517AA	ESC_PC2724AA_AS	Human	United Kingdom	2023	10	1	1	0	0
ESC_KB5897AA	ESC_PC3112AA_AS	Human	United Kingdom	2023	10	1	1	0	0
ESC_KB5961AA	ESC_PC3176AA_AS	Human	United Kingdom	2023	10	1	0	0	1
ESC_KB5993AA	ESC_PC3208AA_AS	Human	United Kingdom	2023	10	1	0	0	0
ESC_KB6210AA	ESC_PC3427AA_AS	Human	United Kingdom	2023	8549	0	1	0	0
ESC_KB6355AA	ESC_PC3572AA_AS	Human	United Kingdom	2023	10	1	0	0	0
ESC_KB6359AA	ESC_PC3576AA_AS	Human	United Kingdom	2023	10	1	0	0	0
ESC_KB6419AA	ESC_PC3636AA_AS	Human	United Kingdom	2023	10	1	0	0	1
ESC_KB6488AA	ESC_PC3705AA_AS	Human	United Kingdom	2023	10	1	0	0	1
ESC_KB6531AA	ESC_PC3748AA_AS	Human	United Kingdom	2023	10	0	0	1	0
ESC_KB6976AA	ESC_PC4197AA_AS	Human	United Kingdom	2023	10	1	0	0	1
ESC_KB8205AA	ESC_PC5449AA_AS	Human	United Kingdom	2024	10	1	0	0	0
ESC_KB9674AA	ESC_PC6922AA_AS	Human	United Kingdom	2024	10	1	0	0	1
ESC_LB1114AA	ESC_PC8392AA_AS	Human	United Kingdom	2024	10	1	1	0	0
ESC_MB5249AA	ESC_RC2463AA_AS	Human	United Kingdom	2024	10	1	1	0	0
ESC_NB0901AA	ESC_SC4679AA_AS	Human	United Kingdom	2024	10	1	1	0	0
ESC_NB3115AA	ESC_SC6999AA_AS	Human	United Kingdom	2024	10	1	1	0	0
ESC_NB3760AA	ESC_SC7991AA_AS	Human	United Kingdom	2024	10	1	1	0	0
ESC_NB4658AA	ESC_SC9494AA_AS	Human	United Kingdom	2024	10	1	1	0	0
ESC_OB1114AA	ESC_TC7302AA_AS	Human	United Kingdom	2024	10	1	0	0	0
ESC_OB1812AA	ESC_TC7961AA_AS	Human	United Kingdom	2024	10	1	1	0	0
ESC_OB7770AA	ESC_UC2722AA_AS	Human	United Kingdom	2024	10	1	1	0	0
ESC_OB8629AA	ESC_UC3589AA_AS	Human	United Kingdom	2024	10	1	1	0	0
ESC_PB1468AA	ESC_UC6319AA_AS	Human	United Kingdom	2024	10	1	0	0	0
ESC_PB5668AA	ESC_VC2511AA_AS	Human	United Kingdom	2024	10	1	0	0	1
ESC_LA1977AA	ESC_WA9363AA_AS	Human	No data	2006	10	1	1	0	0

## Sheet: Supplementary Table S2
Supplementary Table S2. Metadata of O43:H2 isolates used for phylogenetic analysis
Uberstrain	Sample ID/Assembly barcode	Source	Country	Year	ST	stx1A	stx1C	stx1D	stx2A	stx2B	stx2 partial
ESC_AB5576AA	ESC_FC4387AA_AS	No data	United States	2022	6275	0	1	0	0	1	0
ESC_DA2683AA	ESC_GA9086AA_AS	Human	United Kingdom	2015	6539	0	1	0	0	0	0
ESC_DA2451AA	ESC_GA9398AA_AS	Human	United Kingdom	2015	6539	0	1	0	0	0	0
ESC_PA2104AA	ESC_GB5905AA_AS	Livestock	Canada	2013	937	1	0	0	1	0	0
ESC_PA2077AA	ESC_GB5932AA_AS	Livestock	Canada	2013	937	1	0	0	1	0	0
ESC_PA2076AA	ESC_GB5933AA_AS	Livestock	Canada	2013	937	1	0	0	1	0	0
ESC_EA2843AA	ESC_HA8749AA_AS	Animal	United States	2012	937	0	0	0	0	0	0
ESC_EA2842AA	ESC_HA8750AA_AS	Animal	United States	2012	937	0	0	0	0	0	0
ESC_EA4111AA	ESC_IA0017AA_AS	Food	United States	2013	937	1	0	0	1	0	0
ESC_DB8596AA	ESC_IC2759AA_AS	Livestock	United States	2021	937	0	0	0	0	0	0
ESC_IB6921AA	ESC_NC2796AA_AS	No data	United States	2023	937	0	0	1	0	0	0
ESC_IB9225AA	ESC_NC5910AA_AS	Livestock	United States	2022	937	0	0	0	0	0	0
ESC_IB9504AA	ESC_NC6143AA_AS	Human	United Kingdom	2023	937	0	1	0	0	0	0
ESC_JB0113AA	ESC_NC6762AA_AS	Human	United Kingdom	2023	937	0	0	0	0	1	0
ESC_JB0129AA	ESC_NC6778AA_AS	Human	United Kingdom	2023	937	0	1	0	0	0	0
ESC_JB0207AA	ESC_NC6857AA_AS	Human	United Kingdom	2023	937	0	1	0	0	0	0
ESC_JB0278AA	ESC_NC6928AA_AS	Human	United Kingdom	2023	937	0	1	0	0	0	0
ESC_JB0298AA	ESC_NC6948AA_AS	Human	United Kingdom	2023	937	0	1	0	0	0	0
ESC_JB0825AA	ESC_NC7536AA_AS	Human	United Kingdom	2024	8296	0	1	0	0	1	0
ESC_JB2317AA	ESC_NC9140AA_AS	Human	United Kingdom	2024	937	0	1	0	0	1	0
ESC_JB2541AA	ESC_NC9381AA_AS	Human	United Kingdom	2024	937	0	0	0	0	1	0
ESC_JB2932AA	ESC_NC9764AA_AS	Human	United Kingdom	2024	6275	0	0	0	0	1	0
ESC_SA8408AA	ESC_OB1626AA_AS	Environment	Canada	2016	937	0	0	0	0	0	0
ESC_JB3616AA	ESC_OC0544AA_AS	Human	United Kingdom	2024	937	0	0	0	0	1	0
ESC_JB5856AA	ESC_OC2830AA_AS	Human	United Kingdom	2024	937	0	0	0	0	1	0
ESC_JB6267AA	ESC_OC3275AA_AS	Human	United Kingdom	2024	8296	0	1	0	0	0	0
ESC_JB6269AA	ESC_OC3277AA_AS	Human	United Kingdom	2024	8296	0	0	0	0	1	0
ESC_JB7076AA	ESC_OC4129AA_AS	Human	United Kingdom	2024	937	0	1	0	0	0	0
ESC_KB0281AA	ESC_OC7522AA_AS	Human	United Kingdom	2024	8296	0	1	0	0	0	0
ESC_KB0382AA	ESC_OC7620AA_AS	Human	United Kingdom	2024	8296	0	1	0	0	0	0
ESC_KB0863AA	ESC_OC8069AA_AS	Human	United Kingdom	2023	937	0	0	0	0	1	0
ESC_KB0972AA	ESC_OC8242AA_AS	Human	United Kingdom	2024	937	0	0	0	0	1	0
ESC_KB1954AA	ESC_OC9168AA_AS	Human	United Kingdom	2023	937	0	1	0	0	0	0
ESC_KB2162AA	ESC_OC9376AA_AS	Human	United Kingdom	2024	937	0	1	0	0	0	0
ESC_KB2528AA	ESC_OC9740AA_AS	Human	United Kingdom	2023	8296	0	1	0	0	1	0
ESC_KB2529AA	ESC_OC9741AA_AS	Human	United Kingdom	2023	937	0	1	0	0	0	0
ESC_KB2606AA	ESC_OC9819AA_AS	Human	United Kingdom	2023	937	0	1	0	0	1	0
ESC_KB2611AA	ESC_OC9824AA_AS	Human	United Kingdom	2023	937	0	1	0	0	1	0
ESC_KB2624AA	ESC_OC9837AA_AS	Human	United Kingdom	2023	937	0	0	0	0	1	0
ESC_KB4035AA	ESC_PC1233AA_AS	Human	United Kingdom	2024	937	0	1	0	0	1	0
ESC_KB4213AA	ESC_PC1411AA_AS	Human	United Kingdom	2023	937	0	1	0	0	0	0
ESC_KB4349AA	ESC_PC1547AA_AS	Human	United Kingdom	2023	15867	0	1	0	0	0	0
ESC_KB5430AA	ESC_PC2637AA_AS	Human	United Kingdom	2023	8296	0	0	0	0	1	0
ESC_KB6236AA	ESC_PC3453AA_AS	Human	United Kingdom	2023	937	0	0	0	0	1	0
ESC_KB6848AA	ESC_PC4069AA_AS	Human	United Kingdom	2023	937	0	1	0	0	0	0
ESC_KB6905AA	ESC_PC4126AA_AS	Human	United Kingdom	2023	937	0	0	0	0	1	0
ESC_KB6993AA	ESC_PC4214AA_AS	Human	United Kingdom	2023	937	0	0	0	0	1	0
ESC_KB7737AA	ESC_PC4962AA_AS	Human	United Kingdom	2023	8296	0	1	0	0	1	0
ESC_MB3402AA	ESC_RC0589AA_AS	Human	United Kingdom	2024	937	0	0	0	0	0	1
ESC_MB5935AA	ESC_RC3237AA_AS	Human	Japan	2021	937	0	1	0	0	1	0
ESC_MB6335AA	ESC_RC3529AA_AS	Human	United Kingdom	2024	8296	0	1	0	0	1	0
ESC_MB7261AA	ESC_RC4451AA_AS	Human	United Kingdom	2024	937	0	0	0	0	1	0
ESC_NB0384AA	ESC_SC3945AA_AS	Human	United Kingdom	2024	937	0	1	0	0	1	0
ESC_NB0399AA	ESC_SC3960AA_AS	Human	United Kingdom	2024	937	0	0	0	0	1	0
ESC_NB0867AA	ESC_SC4645AA_AS	Human	United Kingdom	2024	937	0	0	0	0	1	0
ESC_NB1096AA	ESC_SC4884AA_AS	Human	United Kingdom	2024	8296	0	1	0	0	1	0
ESC_NB1649AA	ESC_SC5201AA_AS	Human	United Kingdom	2024	937	0	1	0	0	0	0
ESC_NB1787AA	ESC_SC5334AA_AS	Human	United Kingdom	2024	937	0	1	0	0	1	0
ESC_NB2028AA	ESC_SC5765AA_AS	Human	United Kingdom	2024	8296	0	1	0	0	0	0
ESC_OB3125AA	ESC_TC9551AA_AS	Human	United Kingdom	2024	937	0	1	0	0	0	0
ESC_OB9964AA	ESC_UC4944AA_AS	Human	United Kingdom	2024	937	0	0	0	0	0	1
ESC_PB0669AA	ESC_UC5564AA_AS	Human	United Kingdom	2024	937	0	0	0	0	1	0
ESC_PB1130AA	ESC_UC5973AA_AS	No data	United States	2024	937	0	1	0	0	0	0
ESC_VA1000AA	ESC_WB0178AA_AS	Livestock	China	2019	12635	0	0	0	0	1	0
ESC_VA1006AA	ESC_WB0184AA_AS	Livestock	China	2019	8296	0	0	0	0	1	0
ESC_VA8344AA	ESC_XB5512AA_AS	Animal	United States	2015	8296	0	0	0	0	0	0
ESC_WA0456AA	ESC_YB0090AA_AS	Food	Argentina	2020	937	0	1	0	0	0	0

## Sheet: Supplementary Table S3
Supplementary Table S3. Metadata of O157:H7 isolates used for phylogenetic analysis
Uberstrain	Sample ID/Assembly barcode	Source	Country	Year	ST	stx1A	stx2A	stx2C	stx2 partial
ESC_BB9169AA	ESC_GC0885AA_AS	Food	Saudi Arabia	2022	11	0	1	0	0
ESC_BB9171AA	ESC_GC0887AA_AS	Food	Saudi Arabia	2022	1833	1	0	1	0
ESC_DB7827AA	ESC_IC1997AA_AS	Livestock	United States	2021	11	0	0	1	0
ESC_EB3718AA	ESC_IC7987AA_AS	Food	Spain	2015	1804	0	0	1	0
ESC_FB9138AA	ESC_KC4048AA_AS	Livestock	Brazil	2021	11	1	1	0	0
ESC_FB9142AA	ESC_KC4052AA_AS	Livestock	Brazil	2021	11	1	0	0	0
ESC_GB8472AA	ESC_LC3487AA_AS	Environment	United States	2023	11	0	0	1	0
ESC_GB8540AA	ESC_LC3555AA_AS	Environment	United States	2023	11	0	1	0	1
ESC_HB1819AA	ESC_LC6714AA_AS	Food	France	2023	11	1	1	0	0
ESC_SA2187AA	ESC_MB9549AA_AS	Human	Denmark	2020	15606	1	0	1	0
ESC_IB5747AA	ESC_NC1648AA_AS	Human	United States	2022	11	1	0	1	0
ESC_IB9464AA	ESC_NC6103AA_AS	Human	United Kingdom	2023	1804	0	0	1	0
ESC_IB9498AA	ESC_NC6137AA_AS	Human	United Kingdom	2023	11	0	0	0	1
ESC_IB9566AA	ESC_NC6205AA_AS	Human	United Kingdom	2023	7019	1	0	1	0
ESC_JB0140AA	ESC_NC6789AA_AS	Human	United Kingdom	2023	10334	1	1	0	0
ESC_JB0354AA	ESC_NC7000AA_AS	Human	United Kingdom	2023	11	0	0	1	0
ESC_JB1198AA	ESC_NC7804AA_AS	Human	United Kingdom	2024	11458	0	0	1	0
ESC_JB1971AA	ESC_NC8793AA_AS	Human	United Kingdom	2021	2966	0	0	1	0
ESC_JB6557AA	ESC_OC3585AA_AS	Human	United Kingdom	2024	7028	0	0	1	0
ESC_JB7045AA	ESC_OC4097AA_AS	Human	United Kingdom	2024	14373	0	0	1	0
ESC_KB1035AA	ESC_OC8305AA_AS	Human	United Kingdom	2023	15881	0	0	1	0
ESC_KB1773AA	ESC_OC8983AA_AS	Human	United Kingdom	2023	15899	1	0	1	0
ESC_KB3240AA	ESC_PC0433AA_AS	Human	United Kingdom	2023	15904	0	0	0	0
ESC_KB4535AA	ESC_PC1733AA_AS	Human	United Kingdom	2023	15911	0	1	0	1
ESC_KB4858AA	ESC_PC2082AA_AS	Human	United Kingdom	2023	15912	0	0	1	0
ESC_KB4980AA	ESC_PC2204AA_AS	Human	United Kingdom	2023	342	0	0	0	0
ESC_KB4983AA	ESC_PC2207AA_AS	Human	United Kingdom	2023	8279	0	1	0	0
ESC_KB4995AA	ESC_PC2219AA_AS	Human	United Kingdom	2023	15925	0	0	0	0
ESC_KB5462AA	ESC_PC2669AA_AS	Human	United Kingdom	2023	8301	0	1	0	0
ESC_KB5898AA	ESC_PC3113AA_AS	Human	United Kingdom	2023	32	0	0	0	1
ESC_KB5903AA	ESC_PC3118AA_AS	Human	United Kingdom	2023	14284	1	1	0	0
ESC_KB7223AA	ESC_PC4444AA_AS	Human	United Kingdom	2024	10	0	0	0	0
ESC_KB8083AA	ESC_PC5316AA_AS	Human	United Kingdom	2024	14373	0	0	1	0
ESC_KB8225AA	ESC_PC5469AA_AS	Human	United Kingdom	2024	7816	1	0	1	0
ESC_LB1226AA	ESC_PC8500AA_AS	Food	Argentina	2022	7816	1	0	1	0
ESC_LB1225AA	ESC_PC8501AA_AS	Food	Argentina	2022	11	0	0	0	1
ESC_LB1193AA	ESC_PC8533AA_AS	Food	Argentina	2022	1193	0	0	0	0
ESC_LB1188AA	ESC_PC8538AA_AS	Human	Argentina	2022	7006	0	0	1	0
ESC_LB2755AA	ESC_QC0070AA_AS	Human	United Kingdom	2024	16265	1	0	1	0
ESC_MB2348AA	ESC_QC9476AA_AS	Human	United Kingdom	2024	11	0	0	1	0
ESC_MB4513AA	ESC_RC1697AA_AS	Human	United Kingdom	2024	11	1	1	0	0
ESC_MB5724AA	ESC_RC2954AA_AS	Human	Japan	2021	6956	0	0	1	0
ESC_MB5725AA	ESC_RC2955AA_AS	Human	Japan	2021	16612	0	0	1	0
ESC_NB0214AA	ESC_SC3153AA_AS	Human	United Kingdom	2024	7541	1	1	0	0
ESC_NB9090AA	ESC_TC5267AA_AS	Human	United Kingdom	2024	11	0	0	0	1
ESC_OB2604AA	ESC_TC8801AA_AS	Human	United States	2024	13479	0	0	0	0
ESC_PB0005AA	ESC_UC4985AA_AS	Food	United States	2024	16	1	0	0	0
ESC_PB0671AA	ESC_UC5566AA_AS	Human	United Kingdom	2024	11	1	1	0	0
ESC_PB3570AA	ESC_UC8674AA_AS	Human	United Kingdom	2024	11	0	0	1	0
Not applicable	EDL933	Food	United States	1982	1804	0	0	1	0
